# Supplementary material for: Comparative Transcriptomics of Sijung and Jumli Marshi Rice during Early Chilling Stress Imply Multiple Protective Mechanisms
Source: PLoS One. 2015 May 14;10(5):e0125385. doi: 10.1371/journal.pone.0125385 (PMC4431715; doi:10.1371/journal.pone.0125385)
Supplement: S2 Table — (XLSX) [file pone.0125385.s003.xlsx]

## Sheet: TF families
Identified TF families based on IPR annotation of differentially expressed genes
TF families identified:			Zn fn C3H	SANT	MYB	AP2/EREBP	NAC	WRKY	Zn fn C2H2	bZIP	bHLH	ARF/ABI3/VP1	Heat stress	GRAS	Zn fn GATA	TUB/TLP	ZIM/TIFY	CCAAT	Zn fn DOF	SBP	High mobility group	JUMONJI	E2F	Zn fn LIM	TCP	Zn fn HD	Zn fn PHD	Zn fn TAZ	PLATZ	EIN3	Whirley	RNA polymerase sigma factor	DNA binding protein S1FA	BBR-BPC	Nozzle	ULT	CG-1	Floricaula/Leafy	Cold shock/Zn finger	GRF	HB	Nin-like	LUG/Sterile Apetala	BES1
InterPro signatures:			IPR000571	IPR001005	IPR017930	IPR001471	IPR003441	IPR017396	IPR015880	IPR011616	IPR001092	IPR003340	IPR000232	IPR005202	IPR000679	IPR018066	IPR010399	IPR003957	IPR003851	IPR004333	IPR009071	IPR003347	IPR015633	IPR001781	IPR017887	IPR006456	IPR001965	IPR000197	IPR006734	IPR006957	IPR013742	IPR016262	IPR006779	IPR010409	IPR014855	IPR020533	IPR005559	IPR002910	IPR019844	IPR014978	IPR005540	IPR003035	IPR008116	IPR008540
				IPR017877	IPR006447	IPR016177		IPR003657	IPR007087	IPR004827	IPR011598	IPR011525				IPR000007		IPR003958			IPR000910	IPR013129	IPR003316		IPR005333						IPR009044								IPR011129		IPR005541		IPR007591
					IPR014778						IPR007888	IPR010525						IPR003956				IPR003347																	IPR002059
												IPR003311
For each TF familiy identified/IPR number of differentially expressed genes for each time point and variety
			Zn fn C3H	SANT	MYB	AP2/EREBP	NAC	WRKY	Zn fn C2H2	bZIP	bHLH	ARF/ABI3/VP1	Heat stress	GRAS	Zn fn GATA	TUB/TLP	ZIM/TIFY	CCAAT	Zn fn DOF	SBP	High mobility group	JUMONJI	E2F	Zn fn LIM	TCP	Zn fn HD	Zn fn PHD	Zn fn TAZ	PLATZ	EIN3	Whirley	RNA polymerase sigma factor	DNA binding protein S1FA	BBR-BPC	Nozzle	ULT	CG-1	Floricaula/Leafy	Cold shock/Zn finger	GRF	HB	Nin-like	LUG/Sterile Apetala	BES1
SJ	4H	Up		1	2	4	2		2	1			1				1
		Down		6	5	2	1	1	2	1	3	3	1					1
	24H	Up	9	15	18	15	17	11	7	8	6	7	4	5	1	3	3		2	1	1	1	2		2		2			1			1				2							1
		Down	18	37	37	8	9	8	29	19	17	15	5	4	7	2		6	3	1	4	4	1	1	1	2		2	1		2	2		1			1		1			1
JM	4H	Up				2	1	1	1							1	2
		Down		3	4	4	1	2	1		1		1	1				1											1
	24H	Up	8	25	28	26	24	12	25	13	12	13	6	6	2	5	5	2	3	4	3	3	3	4	1		2			1	1		1								1		1	2
		Down		10	11	5	3	4	4	3	6	1	3	1	5	1		1	2	2	1					2			2	2										1
Sum			35	97	105	66	58	39	71	45	45	39	21	17	15	12	11	11	10	8	9	8	6	5	4	4	4	2	4	4	3	2	2	1	0	0	3	0	1	1	1	1	1	3

## Sheet: Most frequent TF families
			Zn fn C3H	SANT	MYB	AP2/EREBP	NAC	WRKY	Zn fn C2H2	bZIP	bHLH	ARF/ABI3/VP1
SJ	24H	Down	18	37	37	8	9	8	29	19	17	15
		Up	9	15	18	15	17	11	7	8	6	7
	4H	Down		6	5	2	1	1	2	1	3	3
		Up		1	2	4	2		2	1
JM	24H	Down		10	11	5	3	4	4	3	6	1
		Up	8	25	28	26	24	12	25	13	12	13
	4H	Down		3	4	4	1	2	1		1
		Up				2	1	1	1
The most frequently represented TF families among differentially expressed genes
