# Supplementary material for: Comparative Transcriptomics of Sijung and Jumli Marshi Rice during Early Chilling Stress Imply Multiple Protective Mechanisms
Source: PLoS One. 2015 May 14;10(5):e0125385. doi: 10.1371/journal.pone.0125385 (PMC4431715; doi:10.1371/journal.pone.0125385)
Supplement: S3 Table — (XLSX) [file pone.0125385.s004.xlsx]

## Sheet: SJ 4H Up
Annotation								Gene expression values						Fold change
Gene ID	Abbreviation	Gene	Note	Biological process	Subcellular II	Subcellular I	Molecular function	Sijung 0H	Sijung 4H	Sijung 24H	Jumla 0H	Jumla 4H	Jumla 24H	SJ 4H/0H
AK070419	PHI1	Phosphate-induced protein 1 conserved region	Conserved region of unknown function	Unknown	Cell wall	Cell wall	Unknown	16.4375	617.566	45.0411	43.8526	756.104	370.867	37.5705
AK063605	PHI1	Phosphate-induced protein 1 conserved region	Conserved region of unknown function	Unknown	Cell wall	Cell wall	Unknown	164	4844	6293	1244	4255	8990	29.5366
AK072729	FATB	Acyl-ATP thioesterase		Fatty acid biosynthesis	Stroma	Chloroplast	Transporter, molecule	221	700	1405.33	57.3333	154	725	3.16742
AK063733	FtsH	FtsH protease	ATP binding	Hydrolysis, protein		Chloroplast	Catalytic activity, hydrolase (peptidase)	15.4568	40.2059	24.0814	10.5564	11.2102	10.3788	2.60119
AK064916	THI	Thiamine biosynthesisprotein	MIP (auquporin); Ethylene induced	Biosynthesis (thiazole)		Chloroplast	Protein binding	9.45451	86.1201	251.922	8.61177	15.8643	267.989	9.10889
AK065999	UBA/TS	Ubiquitin-associated/translation elongation factor EF1B		Ubiquitinylation		Chloroplast	Protein binding	36	67.6667	64	36.6667	61.3333	85.3333	1.87963
AK071011	ACCS	Aminotransferase	Involved in ethylene biosynthesis	Biosynthesis (ethylene)	Cytosol	Cytoplasm	Catalytic activity, transferase	8.55222	22.9157	10.7434	11.0723	31.2834	22.7424	2.67951
AK070065	CK	Choline kinase	Involved in biosynthesis of membrane phospholipids	Biosynthesis (choline)	Cytosol	Cytoplasm	Catalytic activity, transferase	37	478.333	407.667	41	110	531.333	12.9279
AK059588	ClAP	Clathrin adaptor		Intracellular protein transport	Cytosol	Cytoplasm	Transporter, molecule	22.7928	50.6297	27.7706	16.3108	26.7912	44.6992	2.2213
AK069745	ClAP	Clathrin adaptor		Intracellular protein transport	Cytosol	Cytoplasm	Transporter, molecule	534	758.333	366.667	357.333	374	470.333	1.4201
AK068753	ERD15	Early response to dehydration 15	Response to early dehydration; Light stress induced	Unknown		Cytoplasm	Protein binding	9.76836	225.186	316.788	10.3579	134.199	325.051	23.0526
AK062117	Glu	Glutaredoxin	Detoxification	Glutathione system		Cytoplasm	Transporter, electron	753	2407	2253.33	548.333	941.333	927.333	3.19655
AK100224	PI4K	Phosphatidylinositol 3- and 4-kinase	Ubiquitin-containing domain	Signaling transduction, protein phosphorylation	Cytosol	Cytoplasm	Catalytic activity, transferase (phosphotransferase)	1483	5288.67	6330.33	1308.33	3138.67	8701.67	3.56619
AK070662	CML	EF-hand Ca2+-binding protein	Calcium ion binding	Signal transduction, calcium		Cytoplasm/nucleus	Calcium sensor	2283.33	9496.67	1425.33	5648.67	15777.3	9825.33	4.15912
AK059333	Piwi	Piwi domain containing	Possibly Argonaute/Dicer protein; nuclease activity	Gene silencing by RNA	Cytosol	Cytoplasm/nucleus	RNA binding	50.6667	78.6667	47.6667	43.6667	61	101.333	1.55263
AK103690	SAPK3	Serine/threonine/tyrosine protein kinase	Calcium dependent protein kinase, CAMK; Coupled to stomtala closure; Encodes calcium-independent ABA-activated protein kinase, a member of SNF1-related protein kinases (SnRK2) whose activity is activated by ionic (salt) and non-ionic (mannitol) osmotic stress. Mutations disrupted ABA induction of stomatal closure as well as ABA inhibition of light-induced stomatal opening. However, regulation of …	Signaling transduction, protein phosphorylation	Cytosol	Cytoplasm/nucleus	Catalytic activity, transferase (serine/threonine/tyrosine kinase)	26.6374	57.0825	31.1355	19.7634	40.1869	52.0182	2.14294
AK100727	UBR	Ubiquitin-protein ligase	Protein degradation function!	Ubiquitinylation		Cytoplasm/nucleus	Protein binding	11.926	45.2524	2680.01	13.255	44.1934	222.669	3.79442
AK062711	CML	EF-hand Ca2+-binding protein	Calcium ion binding	Signal transduction, calcium	Membrane	Cytoplasm/Cytoskeleton	Calcium sensor	1906	6890.67	14489	1667	2556	18106.3	3.61525
AK100345	Gly	Glycosyl transferase, family 8		Biosynthesis (saccharides)	Membrane	Golgi	Catalytic activity, transferase	24.2051	119.832	97.785	16.8267	34.5615	143.401	4.95068
AK062112	Gly	Glycosyl transferase, family 43		Biosynthesis (saccharides)	Membrane	Golgi	Catalytic activity, transferase	10.0037	24.5703	35.6356	8.96895	15.1763	24.8513	2.45611
AK072070	FH2	Actin-binding FH2		Cytoskeleton organization	Membrane	Microbody	Reorganization	172.333	1195.67	2663.67	195.667	696	3455.33	6.9381
AK068644	ATPase	ATPase, F1/V1/A1 complex	Transmembrane	ATP synthesis coupled proton transport	Membrane	Mitochondrion	Transporter, proton	73.3333	158.333	113.333	58.6667	119.333	190.667	2.15909
AK065301	Gdeh	Glutamate/phenylalanine/leucine/valine dehydrogenase		Amino acid metabolism		Mitochondrion	Catalytic activity, oxidoreductase	15.6529	632.788	562.629	19.3666	387.583	1688.27	40.4263
AK066441	MSC	Mitochondrial substrate carrier		Mitochondrion substrate transport	Membrane	Mitochondrion	Transporter, molecule	14.0837	54.3938	37.2572	14.4456	42.2913	60.04	3.86218
AK062365	SAUR	Auxin responsive SAUR protein	Auxin responsive	Unknown		Mitochondrion/nucleus	Unknown	490.667	1117.67	234.667	296	681.333	497.333	2.27785
AK062422	AP2	AP2/EREBP transcription factor	DREB1B	Transcription regulation		Nucleus	Transcription factor	50.6667	22121.3	7499.33	116	22026.3	24427.7	436.605
AK105599	AP2	AP2/EREBP transcription factor	DREB1A	Transcription regulation		Nucleus	Transcription factor	155	16445.3	9445.33	109	16189	14953.7	106.099
AK067195	AP2	AP2/EREBP transcription factor	RAP2.6	Transcription regulation		Nucleus	Transcription factor	26.3628	1552.31	376.302	16.7076	381.472	2206.93	58.8827
AK062882	AP2	AP2/EREBP transcription factor	RAP2.6	Transcription regulation		Nucleus	Transcription factor	67.3333	376.333	67	69	142.667	340.333	5.58911
AK065180	bZIP	bZIP transcription factor		Transcription regulation		Nucleus	Transcription factor	4914	19912.3	27795.3	4893.67	19134	29804.7	4.05216
AK062570	GOC	Galactose oxidase/kelch repeat		Oxidation		Nucleus	Catalytic activity, oxidoreductase	60	940.333	808.333	110.667	845.333	2803.33	15.6722
AK061741	HB	HB transcription factor		Transcription regulation		Nucleus	Transcription factor	11.1806	23.2466	20.7976	11.3898	20.6398	34.1137	2.07919
AK058736	HMG	HMG-I and HMG-Y		Transcription regulation		Nucleus	DNA binding	367.333	1523.33	892.333	944.333	1698.33	3186.33	4.14701
AK101934	HSF	Heat shock transcription factor		Transcription regulation		Nucleus	Transcription factor	54.3333	720.667	2837.67	78	225	4766	13.2638
AK111798	MYB TF	MYB transcription factor		Transcription regulation		Nucleus	Transcription factor	271	3917.33	3133	381	3126	6565.67	14.4551
AK060684	MYB TF	MYB transcription factor	MYB and SANT domain containing	Transcription regulation		Nucleus	Transcription factor	49.6667	241.667	139	87.6667	235	253.333	4.86577
AK062928	MYB TF	MYB transcription factor		Transcription regulation		Nucleus	Transcription factor	18.2813	34.084	21.9733	19.8031	22.9061	34.4858	1.86442
AK073667	NAM	NAM transcription factor		Transcription regulation		Nucleus	Transcription factor	166	2819	3470	1135.67	2778.67	8372.67	16.9819
AK067690	NAM	NAM transcription factor		Transcription regulation		Nucleus	Transcription factor	408	3752.67	4251	584.333	2250	10682.7	9.19771
AK068393	NAM	NAM transcription factor		Transcription regulation		Nucleus	Transcription factor	9.53297	30.0717	29.5544	10.0008	32.1738	55.9877	3.15449
AK111967	RNC	Ribonuclease CAF1		Nucleic acid metabolism		Nucleus	Catalytic activity, hydrolase (nuclease)	42.3333	1024.33	1039	55.3333	974.667	963.333	24.1969
AK067971	Tify/CCT	Tify/CCT transcription factor	ZIM domain containing protein; jasmonic acid mediated signaling pathway	Signal transduction		Nucleus	Protein binding	136.667	3145.33	2485	604.333	3124.33	4464	23.0146
AK106128	Zn fn	Zn finger transcription factor, AN1		Transcription regulation		Nucleus	Transcription factor	402.333	3192.33	4090	1372.33	2584.67	6338.33	7.93455
AK063025	Zn fn	Zn finger transcription factor, B-box		Transcription regulation		Nucleus	Transcription factor	55	118.333	96	64	116	137.333	2.15152
AK072942	Zn fn	Zn finger transcription factor, C2H2		Transcription regulation		Nucleus	Transcription factor	577	5294.33	5541.67	1260	5609.33	9808	9.17562
AK065725	Zn fn	Zn finger transcription factor, C2H2		Transcription regulation		Nucleus	Transcription factor	69	113.667	144.333	61.3333	96.3333	257.667	1.64734
AK071420	Zn fn	Zn finger transcription factor, C3H		Transcription regulation		Nucleus	Transcription factor	61.6667	147.333	641.333	44.3333	44	42.6667	2.38919
AK059786	CDPK	Serine/threonine/tyrosine protein kinase	Calcium dependent protein kinase; EF hand-containing; ABA mediated signaling pathway, protein autophosphorylation, protein phosphorylation, regulation of anion channel activity, regulation of stomatal movement, response to abscisic acid stimulus	Signaling transduction, protein phosphorylation	Membrane	Plasma	Catalytic activity, transferase (serine/threonine/tyrosine kinase)	8.98375	95.3029	63.3657	9.6436	57.0224	70.9564	10.6084
AK068315	CDPK	Serine/threonine/tyrosine protein kinase	Calcium dependent protein kinase; EF hand-containing; ABA mediated signaling pathway, protein autophosphorylation, protein phosphorylation, regulation of anion channel activity, regulation of stomatal movement, response to abscisic acid stimulus	Signaling transduction, protein phosphorylation	Membrane	Plasma	Catalytic activity, transferase (serine/threonine kinase)	70.6667	364	1379.33	80.6667	318.667	2407	5.15094
AK100137	CrRLK1L	Serine/threonine protein kinase	Cell growth; brassinosteroid mediated signaling pathway, phosphorylation, post-embryonic development, protein phosphorylation, regulation of unidimensional cell growth, response to brassinosteroid stimulus, unidimensional cell growth	Signaling transduction, protein phosphorylation	Membrane	Plasma	Catalytic activity, transferase (serine/threonine/tyrosine kinase)	158	273	219	33.6667	39.3333	63.6667	1.72785
AK067007	CytP450	Cytochrome P450	Family 707; Arabidopsis ortholog over-expression leads to a decrease in ABA levels.	Biosynthesis (ABA)	Membrane	Plasma	Catalytic activity, oxidoreductase	201.333	8383.33	6618.33	950.667	11810	21584.3	41.6391
AK067779	Exo70	Exo70 exocyst complex subunit	Exportation of molecules outside the cell	Exocytosis	Membrane/exocyst	Plasma	Subunit in exocyst complex	72.3333	981	3004.33	91.6667	557.333	3611.67	13.5622
AK065192	Exo70	Exo70 exocyst complex subunit	Exportation of molecules outside the cell	Exocytosis	Membrane/exocyst	Plasma	Subunit in exocyst complex	11.2591	57.4548	22.3381	11.1913	38.8513	152.374	5.10296
AK065296	KCH	Potassium channel protein	Cyclic nucleotide-and calmodulin-regulated ion channel transporter	Potassium ion transfer	Membrane	Plasma	Transporter, ion	44.6667	58	37.3333	42.3333	54.6667	45.3333	1.29851
AK105344	LIP	Lipase, class 3	Putative calmodulin-binding; calmodulin-binding heat-shock protein	Hydrolysis, lipid (fat cleavage)	Membrane	Plasma	Catalytic activity, helicase	98.3333	174	239.333	112.333	153.667	373.333	1.76949
AK111026	LTP	Plant lipid transfer protein	Protease inhibitor/seed storage/LTP family protein precursor	Lipid transport	Membrane	Plasma	Transporter, lipid	17.6537	231.515	164.394	24.5257	238.167	453.65	13.1143
AK062781	LTP	Plant lipid transfer protein	Protease inhibitor/seed storage/LTP family protein precursor	Lipid transport	Membrane	Plasma	Transporter, lipid	1647	5127.33	2205.33	3117.33	2636	3732	3.11313
AK062295	LTP	Plant lipid transfer protein	Protease inhibitor/seed storage/LTP family protein precursor	Lipid transport	Membrane	Plasma	Transporter, lipid	4710	11529	8226.33	8485	7663	13114.3	2.44777
AK101201	PAP2	Lipid phosphatase protein	Dephosphorylation of lipid phosphates	Signal transduction, ABA (?)	Membrane	Plasma	Catalytic activity, hydrolase	39	107.667	215.333	41.6667	35	87	2.76068
AK100426	STE	Serine/threonine protein kinase	MAP kinase, similar to; circadian rhythm, phosphorylation, protein phosphorylation	Signaling transduction, protein phosphorylation	Membrane	Plasma	Catalytic activity, transferase (serine/threonine/tyrosine kinase)	37	81	59.3333	60.6667	91.3333	92	2.18919
AK066295	TMK1	Serine/threonine/tyrosine protein kinase		Signaling transduction, protein phosphorylation	Membrane	Plasma	Catalytic activity, transferase (serine/threonine/tyrosine kinase)	75.3333	519.667	538.667	112.667	295	1127	6.89823
AK073121	PC	Cupredoxin	Plastocyanin-like	Photosystem	Membrane	Thylakoid	Electron transfer	15.7314	41.8605	17.0678	23.6129	26.427	33.3694	2.66096
AK062970	petD	Chloroplast cytochrome b/f	Photosynthesis	Photosystem	Membrane	Thylakoid	Transporter, electron	519.667	1708.33	1288.67	478.667	870.333	697	3.28736
AK059143	psbA	Photosystem II psbA	Photosynthesis	Photosystem	Membrane	Thylakoid	Transporter, electron	134.333	368.333	349.333	107	172	140	2.74194
AK062456	psbB	Photosystem II P680 chlorophyll A apoprotein	Photosynthesis	Photosystem	Membrane	Thylakoid	Chlorophyll binding	599	2083.67	1624.67	438.667	783.667	789.333	3.47858
AK059592	psbB	Photosystem II P680 chlorophyll A apoprotein	Photosynthesis	Photosystem	Membrane	Thylakoid	Chlorophyll binding	525	1789	1797.33	428.667	678.333	776.333	3.40762
AK062568	Rho	Rhodanese-like domain containing	Detoxification	Detoxification	Membrane	Thylakoid	Catalytic activity, transferase	101.333	270.667	327.333	45.3333	99.6667	177.333	2.67105
AK061011	CBS	Cystathionine beta-synthase		Unknown		Unknown	Unknown	1390.67	7020.67	10429.3	678	1378	5279.67	5.04842
AK111852	CML	EF-hand Ca2+-binding protein	Calcium ion binding	Signal transduction, calcium		Unknown	Calcium sensor	255.333	8907.67	10796	619.667	8701.67	11127	34.8864
AK072758	CML	EF-hand Ca2+-binding protein	Calcium ion binding	Signal transduction, calcium		Unknown	Calcium sensor	1547.33	5735.33	10785.3	2659	3782.33	11160.3	3.70659
AK106404	CytP450	Cytochrome P450		Biosynthesis (ABA)		Unknown	Catalytic activity, oxidoreductase	77.6667	2173.33	549.667	225.333	1517.67	1636	27.9828
AK101290	DnaJ	Heat shock protein DnaJ	Interacts with Hsp70	Protein folding		Unknown	Co-chaperon	10.8668	37.3104	23.1489	14.4456	29.9884	29.6892	3.43343
AK071172	Fbox	Cyclin F-box		Ubiquitinylation		Unknown	Protein degradation	194	588.333	117	150.667	683.333	285.667	3.03265
AK069086	Fbox	Cyclin F-box		Ubiquitinylation		Unknown	Protein degradation	14.7898	40.0405	16.3786	20.0015	52.4493	53.1346	2.7073
AK100934	GIDL2	Esterase/lipase/thioesterase	Hormone sensitive lipase (gibberellin)	Hydrolysis, lipid (fat cleavage)		Unknown	Catalytic activity, helicase	117.667	350.333	351	164.333	98.3333	559	2.97734
AK062454	ncRNA	Non-protein coding transcript		npRNA		Unknown	ncRNA	64	623	178.333	41.6667	598	728	9.73438
AK062356	ncRNA	Non-protein coding transcript		npRNA		Unknown	ncRNA	3489.67	21814.7	37033.3	3867.67	19663	37193.7	6.25122
AK060319	ncRNA	Non-protein coding transcript		npRNA		Unknown	ncRNA	14.2406	47.6928	26.1895	12.62	27.3983	39.241	3.34907
AK070348	ncRNA	Non-protein coding transcript		npRNA		Unknown	ncRNA	1957.33	3986.33	1538	1448.33	3178	2422.33	2.03661
AK101295	PKE	Proteinase inhibitor I13		Proteolysis, inhibition		Unknown	Enzyme inhibition, serine-type endopeptidase	35	54.3333	55	36	58.6667	97.3333	1.55238
AK069398	PPR	Pentatricopeptide repeat domain containing	RNA degradation or protection agains ROS?	Unknown		Unknown	RNA editing	13.4952	383.032	441.533	11.5485	154.596	825.302	28.3827
AK060649	RNP-1	RNA recognition motif, RNP-1		Unknown		Unknown	RNA binding	10.1999	63.2871	152.394	11.2707	19.7899	146.627	6.20469
AK103753	RT	Reverse transcriptase		RNA-dependent DNA replication		Unknown	RNA binding	9.53297	36.5659	37.987	8.09586	10.2794	8.84888	3.83573
AK109491	SAUR	Auxin responsive SAUR protein	Auxin responsive; At ortholog responsive to drought	Unknown		Unknown	Unknown	1391.33	5186.67	6396.33	2114.33	4085.33	5367.67	3.72784
AK105196	STE	Serine/threonine protein kinase	MAP kinase-related	Signaling transduction, protein phosphorylation		Unknown	Catalytic activity, transferase (serine/threonine kinase)	49.3333	1782.33	753.667	52.6667	1247	3379.67	36.1284
AK109607	STE	Serine/threonine protein kinase		Signaling transduction, protein phosphorylation		Unknown	Catalytic activity, transferase (serine/threonine/tyrosine kinase)	548.333	2351.33	3175.67	765.667	2073	7043.67	4.28815
AK101023	STE	Serine/threonine protein kinase		Signaling transduction, protein phosphorylation		Unknown	Catalytic activity, transferase (serine/threonine/tyrosine kinase)	15.2998	50.2988	40.7438	20.9143	45.0433	53.2173	3.28754
AK100037	Syja	Synaptojanin		Membrane alteration, lipid		Unknown	Catalytic activity, hydrolase (phosphatase)	50.6667	117.333	206.667	44.3333	77	206.333	2.31579
AK060734	Unknown		Putative nematode-resistance protein mRNA, Hs1pro-1 proteins	Unknown		Unknown	Unknown	37	674	793	45.6667	404	1195	18.2162
AK058851	Unknown			Unknown		Unknown	Unknown	84.3333	1028.67	301.333	177.667	1545	2155.67	12.1976
AK099390	Unknown			Unknown		Unknown	Unknown	10.7491	127.484	85.1362	8.88957	155.689	549.499	11.86
AK066686	Unknown		Putative Zinc finger, XS and XH	Unknown		Unknown	Unknown	8.7876	82.6455	20.5949	53.8137	77.6217	126.861	9.40479
AK071906	Unknown			Unknown		Unknown	Unknown	64.6667	382.667	774	70	201	816	5.91753
AK069648	Unknown			Unknown		Unknown	Unknown	11.6906	67.589	15.7705	8.92926	16.3095	32.7078	5.78146
AK064767	Unknown			Unknown		Unknown	Unknown	100	578	869.667	120.333	474.667	1824.67	5.78
AK062811	Unknown			Unknown		Unknown	Unknown	397.667	1810	738.333	691.667	2373.33	2427	4.55155
AK100695	Unknown		DUF1005	Unknown		Unknown	Unknown	1568.33	6841.33	2775.33	998.667	4512.33	4089	4.36217
AK100401	Unknown			Unknown		Unknown	Unknown	15.7706	66.4308	66.3657	19.4063	73.8176	122.933	4.21232
AK107722	Unknown			Unknown		Unknown	Unknown	70.6667	279.333	301.667	52	141.333	205.667	3.95283
AK071764	Unknown			Unknown		Unknown	Unknown	53	183.333	282.333	61.6667	105	204	3.45912
AK070023	Unknown			Unknown		Unknown	Unknown	39	133.333	76.6667	50.6667	142.333	315.667	3.4188
AK111667	Unknown			Unknown		Unknown	Unknown	50	145	176.333	36	47.6667	104.333	2.9
AK059614	Unknown			Unknown		Unknown	Unknown	55.3333	152.333	71.6667	48.3333	101	142.667	2.75301
AK100013	Unknown		DUF828	Unknown		Unknown	Unknown	27.6574	73.5454	13.0137	10.8342	8.45826	9.59317	2.65916
AK101829	Unknown			Unknown		Unknown	Unknown	311.333	796.333	1074	296	559.667	1246.67	2.55782
AK069410	Unknown			Unknown		Unknown	Unknown	37.3333	74.6667	35	84.6667	124.333	61.3333	2
AK110709	Unknown			Unknown		Unknown	Unknown	7.96376	15.4288	12.4866	11.2707	13.4766	15.5062	1.93738
AK064961	Unknown			Unknown		Unknown	Unknown	69.3333	127.333	100	75.3333	153	114.333	1.83654
AK105950	MatE	Multi antimicrobial extrusion protein	Drug/sodium antiporters	Drug/sodium transport	Membrane	Unspecified	Transporter, drug	39	86.6667	222.333	45	87.3333	174.667	2.22222
AK111104	TL	Thaumatin	Sugar; response to pathogens		Membrane	Unspecified	Unknown	21.5767	174.846	169.178	23.1367	83.4899	370.66	8.10347
AK104633	HP	Haem peroxidase	Peroxidase, oxidative stress	Oxidation	Membrane	Unspecified (Endomembrane)	Catalytic activity, oxidoreductase	49.3333	505	258.333	315	311.667	164	10.2365
AK071853	Zn fn	Zn finger, RING/FYVE/PHD		Unknown	Membrane	Unspecified (Endomembrane)	Ion binding	109	497.667	268	112.333	688.667	508.667	4.56575

## Sheet: JM 4H Up
Annotation								Gene expression values						Fold change
Gene ID	Abbreviation	Gene	Note	Biological process	Subcellular II	Subcellular I	Molecular function	Sijung 0H	Sijung 4H	Sijung 24H	Jumla 0H	Jumla 4H	Jumla 24H	JM 4H/0H
AK068807	LIG	D-alanine--D-alanine ligase		Biosynthesis (peptidoglycans)	Cell wall	Cell wall	Catalytic activity, ligase	16.4767	16.7525	11.0272	16.0727	32.538	38.0005	2.02443
AK070734	GH	Glycoside hydrolase, family 16		Cell wall loosening	Cell wall	Cell wall	Catalytic activity, transferase (xyloglucan:xyloglucosyl)	35	284.333	845.333	356.333	5803.67	25730.7	16.2872
AK070419	PHI-1	Phosphate-induced protein 1 conserved region	Conserved region of unknown function	Unknown	Cell wall	Cell wall	Unknown	16.4375	617.566	45.0411	43.8526	756.104	370.867	17.2419
AK063605	PHI-1	Phosphate-induced protein 1 conserved region	Conserved region of unknown function	Unknown	Cell wall	Cell wall	Unknown	164	4844	6293	1244	4255	8990	3.42042
AK106594	tRNA-s	Aminoacyl-tRNA synthetase	Translation	Biosynthesis (aminoacyl tRNA)	Stroma	Chloroplast	Catalytic activity, ligase (aminoacyl-tRNA ligase)	380.667	322	180	375.333	794.667	1001.33	2.11723
AK059535	PhyS	Squalene/phytoene synthase		Biosynthesis (carotene)		Chloroplast	Catalytic activity, transferase	65.6667	114	44	64.6667	191.667	208.333	2.96392
AK101978	SII	Glycosyl transferase, group 1		Biosynthesis (glucan, carbohydrates)		Chloroplast	Catalytic activity, transferase (starch synthase)	11.6514	17.8279	12.1623	11.3898	39.0537	32.2943	3.42884
AK101900	TRF	Transferase	Auxin homeostasis, lignin biosynthetic process, positive regulation of flavonoid biosynthetic process	Biosynthesis (lignin)	Cytosol	Chloroplast	Catalytic activity, transferase	1164.33	1308.67	1378.67	1870.67	3580	3390.33	1.91376
AK064726	FKBP	Peptidyl-prolyl cis-trans isomerase, FKBP-type	Chaperone, protein folding	Biosynthesis (protein)	Membrane	Chloroplast	Protein folding	136.333	100.333	44.3333	92	172.333	97.3333	1.87319
AK100237	CS	CS domain containing		Biosynthesis (protein)		Chloroplast	Catalytic activity	156.667	87.3333	69.6667	73.3333	136.333	139.667	1.85909
AK061271	FeO	Ferredoxin oxidoreductase	Phycoerythrobilin ferredoxin oxidoreductase	Biosynthesis (tetrapyrrole phytochromobilin)		Chloroplast	Catalytic activity, oxidoreductase (CH-CH group of donors)	38.2104	38.2618	20.0678	14.9615	64.6308	96.2625	4.31982
AK102265	PorD	Porphobilinogen deaminase	Tetrapyrrole biosynthesis, hydroxymethylbilane synthase (IPR000860)	Biosynthesis (tetrapyrroles)		Chloroplast	Catalytic activity, hydrolase (hydroxymethylbilane synthase)	1200.33	831.667	431	474	1356	1462.33	2.86076
AK065689	CytP450	Cytochrome P450		Oxidation reduction; biosynthesis (carotenoid)		Chloroplast	Catalytic activity, oxidoreductase (monooxygenase)	218	102.333	59.6667	83.6667	197	169.667	2.35458
AK068519	A1E	Aldose 1-epimerase	Photosynthesis	Photosystem	Membrane	Chloroplast	Catalytic activity, isomerase	126.667	57.3333	85.3333	88.6667	208.333	141.333	2.34962
AK065953	POP	Prolyl endopeptidase	Degradation of proteins; Peptidase S9	Proteolysis		Chloroplast	Catalytic activity, hydrolase (serine-type peptidase)	117.333	43.6667	36	40	1581	1124	39.525
AK068025	PPDK	Phosphate dikinase	Pyruvat; PEP-utilizing enzyme	Signaling transduction, protein phosphorylation	Cytosol	Chloroplast	Catalytic activity, transferase (phosphotransferase)	285	484.667	374	366.333	903	1022.67	2.46497
AK066416	NusB	Antitermination NusB domain containing		Transcription regulation		Chloroplast	Antitermination of transcription	295.667	193.667	203.333	135	381.667	620	2.82716
AK067367	TE	Translation elongation factor	TE EF1B	Translation		Chloroplast	RNA binding	284.333	184	96.3333	99	381	327.667	3.84848
AK062059	TE	Translation elongation factor	TE EF1B	Translation		Chloroplast	RNA binding	2246.67	995.333	419	672.667	2151.33	1867	3.19822
AK099849	RB	Ribosomal protein, L3		Translation	Membrane/stroma	Chloroplast	Ribosomal protein	3280	1418	1260	1631	4336	4622.67	2.65849
AK060420	RB	Ribosomal protein, unknown		Translation		Chloroplast	Ribosomal protein	176.667	79.3333	66.3333	80.3333	212	220	2.639
AK067057	RB	Ribosomal protein, L17		Translation		Chloroplast	Ribosomal protein	1602	743.333	685.667	959.667	2262.33	2353.33	2.35742
AK066527	RB	Ribosomal protein, L15		Translation		Chloroplast	Ribosomal protein	1560	899.333	632.667	858.333	2014.33	1867	2.3468
AK061198	RB	Ribosomal protein, S6		Translation	Membrane	Chloroplast	Ribosomal protein	563.333	261.333	248.667	259.667	608.333	432.667	2.34275
AK064895	GatB	Aspartyl/glutamyl-tRNA amidotransferase		Translation	Stroma	Chloroplast	Catalytic activity, ligase (carbon-nitrogen ligase )	327.333	154.333	52.6667	154	336.667	250	2.18615
AK067661	S1/OB	RNA binding, S1, OB-fold-like		Translation	Cytosol	Chloroplast	RNA binding	214.333	87.3333	46.6667	146.667	315.667	271.667	2.15227
AK069337	STR	Sodium symporter	Bile acid:sodium symporter	Transporter	Membrane	Chloroplast	Transporter, sodium	213.667	235.667	142	167.667	481.333	431	2.87078
AK070660	PAP	PAP fibrillin		Transporter, lipid		Chloroplast	Structural molecule	71.3333	105	122.333	42	109	171.333	2.59524
AK105258	ZIP	Zinc/iron permease		Transporter, metal ions	Membrane	Chloroplast	Transporter, metal	80.3333	67.3333	39.3333	75.3333	198	154	2.62832
AK071272	ZIP	Zinc/iron permease		Transporter, metal ions	Membrane	Chloroplast	Transporter, metal	90.6667	93.6667	67.3333	97	227.667	212.333	2.34708
AK072225	SecY	Preprotein translocase secY		Transporter, protein	Membrane	Chloroplast	Transporter-protein	111.333	56.3333	40	43	97	74	2.25581
AK100664	TIF	Transcription initiation factor IIF	Positive regulation of transcription	Transcription regulation		Chloroplast/nucleus	Catalytic activity	122.163	19.3998	15.2029	119.93	212.145	328.938	1.7689
AK060924	RB	Ribosomal protein, S5	response to cadmium ion, response to cold,	Translation	Membrane	Chloroplast/nucleus	Ribosomal protein	2514	1395.67	1121.67	1589	3814	4290.67	2.40025
AK071011	ACCS	Aminotransferase	Ethylene biosynthesis?	Biosynthesis (ethylene)	Cytosol	Cytoplasm	Catalytic activity, transferase	8.55222	22.9157	10.7434	11.0723	31.2834	22.7424	2.82538
AK064690	MTR	Methyltransferase	SAM dependent carboxyl methyltransferase	Biosynthesis (jasmonate)	Unknown	Cytoplasm	Catalytic activity, transferase (methyltransferase)	9.65067	50.0092	9.40553	46.3528	171.998	140.59	3.71063
AK061410	Cha	Chaperonin, Cpn60/TCP-1		Biosynthesis (protein)		Cytoplasm	ATP binding	1243	444	326	217.667	876.667	1106.67	4.02757
AK063329	AKR	Aldo/keto reductase		Oxidation reduction	Cytosol	Cytoplasm	Catalytic activity, oxidoreductase (aldo/keto reductase)	16.9867	17.7866	14.6353	19.9222	60.1386	55.8637	3.01868
AK070662	CML	EF-hand Ca2+-binding protein	Calcium ion binding	Signal transduction, calcium	Unknown	Cytoplasm/nucleus	Calcium sensor	2283.33	9496.67	1425.33	5648.67	15777.3	9825.33	2.79311
AK071853	Zn fn	Zn finger, RING/FYVE/PHD		Unknown		Membrane	Unspecified	109	497.667	268	112.333	688.667	508.667	6.13056
AK070649	Tify/CCT	Tify/CCT transcription factor	ZIM domain containing protein; jasmonic acid mediated signaling pathway	Signal transduction, jasmonate (?)		Nucleus	Protein binding	351.333	516	162.333	102.667	1081.33	2337	10.5325
AK067971	Tify/CCT	Tify/CCT transcription factor	ZIM domain containing protein; jasmonic acid mediated signaling pathway	Signal transduction, jasmonate (?)		Nucleus	Protein binding	136.667	3145.33	2485	604.333	3124.33	4464	5.16988
AK062422	AP2	AP2/EREBP transcription factor	DREB1B	Transcription regulation		Nucleus	Transcription factor	50.6667	22121.3	7499.33	116	22026.3	24427.7	189.882
AK105599	AP2	AP2/EREBP transcription factor	DREB1A	Transcription regulation		Nucleus	Transcription factor	155	16445.3	9445.33	109	16189	14953.7	148.523
AK072942	Zn fn	Zn finger transcription factor, C2H2		Transcription regulation		Nucleus	Transcription factor	577	5294.33	5541.67	1260	5609.33	9808	4.45185
AK111606	WRKY	WRKY transcription factor		Transcription regulation		Nucleus	Transcription factor	803	927.667	229	538.667	2115	796.333	3.92636
AK062955	NAM	NAM transcription factor		Transcription regulation		Nucleus	Transcription factor	35.6212	48.2719	9.32444	43.2573	151.884	27.9939	3.51119
AK072815	Tubby	Tubby	ABA, transcription factor and potential signaling factor coupled to G-protein activity; coupled to fat storage	Transcription regulation		Nucleus	Transcription factor	9.29759	29.9063	21.1219	12.7391	41.0772	54.954	3.2245
AK068393	NAM	NAM transcription factor		Transcription regulation		Nucleus	Transcription factor	9.53297	30.0717	29.5544	10.0008	32.1738	55.9877	3.21713
AK063025	Zn fn	Zn finger transcription factor, unknown		Transcription regulation		Nucleus	Transcription factor	55	118.333	96	64	116	137.333	1.8125
AK067007	CytP450	Cytochrome P450	Family 707; Arabidopsis ortholog over-expression leads to a decrease in ABA levels.	Biosynthesis (ABA)	Membrane	Plasma	Catalytic activity, oxidoreductase	201.333	8383.33	6618.33	950.667	11810	21584.3	12.4229
AK111026	LTP	Plant lipid transfer protein	Protease inhibitor/seed storage/LTP family protein precursor	Lipid transport	Membrane	Plasma	Transporter, lipid	17.6537	231.515	164.394	24.5257	238.167	453.65	9.71091
AK070895	GTR	Glutathione S-transferase	Detoxification	Oxidation reduction, protein modification	Membrane/cytosol	Plasma	Catalytic activity, transferase	131.333	126.667	70.3333	158.333	395	455	2.49474
AK108907	PHP	Phosphate permease		Phosphate transport	Membrane	Plasma	Transporter, inorganic phosphate	9.6899	13.402	17.8786	10.2786	22.7038	38.9102	2.20884
AK069220	SUB	Subtilisin	Peptidase S8 and S53, subtilisin, kexin, sedolisin	Proteolysis	Membrane	Plasma	Catalytic activity, hydrolase (serine-type peptidase)	128.667	618.667	160	325	985	1271.33	3.03077
AK068992	STE	Serine/threonine protein kinase		Signaling transduction, protein phosphorylation	Membrane	Plasma	Catalytic activity, transferase (serine/threonine kinase)	40.368	17.7038	82.4605	41.8683	133.875	174.331	3.19753
AK060578	RB	Ribosomal protein, L19		Translation		Ribosome	Ribosomal protein	3445	1710	1408	1760.33	4194	4304	2.3825
AK067116	NDH	NAD-dependent epimerase/dehydratase	Sugar production	Biosynthesis (galactose)		Thylakoid	Catalytic activity	207	114.667	101.667	117.667	301	381.667	2.55807
AK071038	NDH	NAD-dependent epimerase/dehydratase	Sugar production	Biosynthesis (galactose)		Thylakoid	Catalytic activity	143.333	68.6667	67.3333	76	163	192	2.14474
AK062172	SDR	Short-chain dehydrogenase/reductase	Oxygene evolving complex	Photosystem	Membrane	Thylakoid	Catalytic activity, oxidoreductase	167.667	242.667	69	198.333	568.667	312.667	2.86723
AK068919	Thi	peroxiredoxin	Detoxification; Alkyl hydroperoxide reductase/ Thiol specific antioxidant/ Mal allergen	Redox homeostasis regulation		Thylakoid	Catalytic activity, oxidoreductase	3454.67	2090.67	2016.33	2028	5102.67	5776.33	2.51611
AK065242	RRF	Ribosome recycling factor		Translation		Thylakoid	Ribosome dissociation	1150	626.333	585.333	614	1320.33	1051.67	2.15038
AK061549	NTR	Nuclear transport factor		Protein transport	Membrane	Thylakoid/nucleus	Transporter, protein	48.3333	61.3333	50.3333	44.3333	109	160	2.45865
AK112069	NS	Nicotianamine synthase (IPR004298)		Biosynthesis (nicotianamine)		Unknown	Catalytic activity, transferase (nicotianamine synthase)	5744	77.3333	40.6667	32.6667	1094.67	5523.67	33.5102
AK107110	PI	Pectinesterase inhibitor	Regulation of fruit development, carbohydrate metabolism and cell wall extension	Inhibitation of pectinesterase/pectin methylesterases		Unknown	Catalytic activity, hydrolase (pectinesterase)	77.3333	43.3333	32.6667	45	77.6667	59.6667	1.72593
AK105323	PA2	Phospholipase A2	Second messenger; bilayer stability; calcium dependent; JA pathway (?)	Lipid degradation		Unknown	Catalytic activity, hydrolase (phospholipase)	244.667	3919	16962.7	138.333	5098.67	17384.3	36.8578
AK062454	ncRNA	Non-protein coding transcript		ncRNA		Unknown	npRNA	64	623	178.333	41.6667	598	728	14.352
AK107989	ncRNA	Non-protein coding transcript		ncRNA		Unknown	npRNA	174	1907.67	3203.33	370.667	3016.33	5236.33	8.13759
AK062655	ncRNA	Non-protein coding transcript		ncRNA		Unknown	npRNA	20.949	67.0512	226.584	18.4538	132.54	461.217	7.18225
AK062356	ncRNA	Non-protein coding transcript		ncRNA		Unknown	npRNA	3489.67	21814.7	37033.3	3867.67	19663	37193.7	5.08394
AK062988	ncRNA	Non-protein coding transcript		ncRNA		Unknown	npRNA	65.3333	95.3333	53.3333	42.6667	125.667	179.333	2.94531
AK070348	ncRNA	Non-protein coding transcript		ncRNA		Unknown	npRNA	1957.33	3986.33	1538	1448.33	3178	2422.33	2.19425
AK072607	ncRNA	Non-protein coding transcript		ncRNA		Unknown	npRNA	91.3333	92.6667	47.3333	55	98.3333	96	1.78788
AK061458	ncRNA	Non-protein coding transcript		ncRNA		Unknown	npRNA	41	59.6667	44.3333	39	68.6667	84.3333	1.76068
AK066050	ncRNA	Non-protein coding transcript		ncRNA		Unknown	npRNA	44	54	38.6667	39.3333	67.3333	60.3333	1.71186
AK062847	ncRNA	Non-protein coding transcript		ncRNA		Unknown	npRNA	179.333	135.667	53	146.333	243.333	114.333	1.66287
AK062732	ALDH	Aldehyde dehydrogenase		Oxidation reduction		Unknown	Catalytic activity, oxidoreductase	10.7099	18.0348	15.1218	11.7469	34.6424	41.0604	2.94906
AK105638	ALDH	Aldehyde dehydrogenase		Oxidation reduction		Unknown	Catalytic activity, oxidoreductase	456.667	293.333	92.6667	419	867.667	463.333	2.0708
AK067720	ADH	Alcohol dehydrogenase		Oxidation reduction; oxidation of ethanol		Unknown	Catalytic activity, oxidoreductase	110	143.333	71.3333	106	235	262.333	2.21698
AK099914	IQC	IQ calmodulin-binding region		Protein binding		Unknown	Protein binding, calmodulin	532	1738.67	2433.33	492.333	2210.67	8105.33	4.49018
AK101295	PKE	Proteinase inhibitor I13		Proteolysis, inhibition		Unknown	Enzyme regulator, inhibition, serine-type endopeptidase	35	54.3333	55	36	58.6667	97.3333	1.62963
AK100961	Zn fn	Zn finger transcription factor, FYVE	Regulator of chromosome condensation	Signal transduction		Unknown	Chromatin binder	38.3333	62	187.333	42.3333	154.333	585	3.64567
AK111852	CML	EF-hand Ca2+-binding protein		Signal transduction, calcium		Unknown	Calcium sensor	255.333	8907.67	10796	619.667	8701.67	11127	14.0425
AK067978	CRALBP	Cellular retinaldehyde-binding/triple function		Transporter		Unknown	Transporter, unknown	178	281.667	238.667	117.667	450	757.667	3.82436
AK071172	Cyclin F-box			Ubiquitinylation		Unknown	Protein degradation	194	588.333	117	150.667	683.333	285.667	4.5354
AK069086	Cyclin F-box		Cyclin B	Ubiquitinylation		Unknown	Protein degradation	14.7898	40.0405	16.3786	20.0015	52.4493	53.1346	2.62226
AK105331	Unknown			Unknown		Unknown	Unknown	171.667	2842	11201.3	145.667	4678.33	15226	32.1167
AK099390	Unknown			Unknown		Unknown	Unknown	10.7491	127.484	85.1362	8.88957	155.689	549.499	17.5136
AK070713	Unknown			Unknown		Unknown	Unknown	49	136	59.6667	81	770.333	888.667	9.51029
AK058851	Unknown			Unknown		Unknown	Unknown	84.3333	1028.67	301.333	177.667	1545	2155.67	8.69606
AK106236	Unknown			Unknown		Unknown	Unknown	10.3176	33.9599	24.4868	10.9135	55.9297	74.099	5.1248
AK109652	Unknown		Growth-regulating factor	Unknown		Unknown	Unknown	7.72838	34.1668	47.7574	10.5564	53.2182	137.364	5.04134
AK064126	Unknown			Unknown		Unknown	Unknown	415	1316.67	3638.67	738	3209.67	16223	4.34914
AK100401	Unknown			Unknown		Unknown	Unknown	15.7706	66.4308	66.3657	19.4063	73.8176	122.933	3.8038
AK066154	Unknown		DUF1909	Unknown		Unknown	Unknown	4164	1052.33	900.333	444	1645	2454.33	3.70495
AK062811	Unknown			Unknown		Unknown	Unknown	397.667	1810	738.333	691.667	2373.33	2427	3.43133
AK064817	DI19	Drought induced 19	drought induced	Unknown		Unknown	Unknown	9.25836	19.5652	20.5949	13.4931	41.401	83.4854	3.06831
AK062919	Unknown			Unknown		Unknown	Unknown	143.333	158.667	74	125	369.333	204.333	2.95467
AK058977	Unknown		Mitochondrial gene; putative Phenylalanyl-tRNA synthase	Unknown		Unknown	Unknown	75.6667	66	54.3333	35.3333	99.3333	124.667	2.81132
AK099739	2OG-Fe	2OG-Fe(II) oxygenase		Unknown		Unknown	Catalytic activity, oxidoreductase (oxynegase)	14.0837	29.3685	18.8111	16.5886	45.6099	57.4763	2.74947
AK108846	UGT	UDP-glucuronosyl/UDP-glucosyltransferase		Unknown		Unknown	Catalytic activity, transferase (transferring hexosyl groups)	15.8491	19.4825	23.6354	100.682	267.791	86.1732	2.65976
AK062580	Unknown			Unknown		Unknown	Unknown	7.84607	13.3192	7.33793	9.04832	22.987	20.5509	2.54048
AK072989	Ricin			Unknown		Unknown	Unknown	1341.33	1608.33	739	1254.67	3105.67	3550.33	2.47529
AK108773	Unknown			Unknown		Unknown	Unknown	12.946	15.1393	11.0272	11.5485	27.9244	16.2092	2.41801
AK071532	Unknown			Unknown		Unknown	Unknown	8.86606	8.066	10.3785	18.8507	45.5694	45.1541	2.41739
AK072766	Rho	Rhodanese-like		Unknown		Unknown	Unknown	296	333.333	135.667	313.667	756.333	505	2.41126
AK068455	Unknown			Unknown		Unknown	Unknown	96	51.3333	39.3333	52.3333	122.667	124	2.34395
AK073019	Unknown			Unknown		Unknown	Unknown	8.2776	17.5384	10.9866	7.73869	18.1306	25.3888	2.34285
AK099426	Unknown			Unknown		Unknown	Unknown	34.405	15.1806	11.9596	47.1862	106.072	100.894	2.24795
AK061136	Unknown			Unknown		Unknown	Unknown	416	148.333	57.3333	181	401.667	245	2.21915
AK068249	Enuc	Endonuclease		Unknown		Unknown	Catalytic activity, hydrolase (endonuclease)	185.667	147.333	134.333	121.333	265.333	505	2.18681
AK103324	Ricin	Ricin B-related lectin		Unknown		Unknown	Unknown	69	88	67.6667	49.3333	107.667	146.333	2.18243
AK071430	Unknown		DUF1618	Unknown		Unknown	Unknown	43	62.6667	59.3333	54	115	99.3333	2.12963
AK104254	Unknown			Unknown		Unknown	Unknown	1470.67	826.333	385.333	1119.67	2378.67	2329.33	2.12444
AK108923	Unknown		MAP65/ASE1; putative retrotransposon	Unknown		Unknown	Unknown	10.2784	15.5529	10.2569	12.8184	26.7508	13.1906	2.0869
AK064961	Unknown			Unknown		Unknown	Unknown	69.3333	127.333	100	75.3333	153	114.333	2.03097
AK069953	Unknown		DUF567	Unknown		Unknown	Unknown	89	91.6667	56.6667	70.3333	139.667	161.333	1.98578
AK106834	Unknown		tRNA methyltransferase	Unknown		Unknown	Unknown	62.3333	56.3333	45.3333	58.6667	105.333	115.667	1.79545
AK101640	Unknown		Mediator of ErbB2-driven cell motility (Memo)	Unknown		Unknown	Unknown	73	80.3333	53.3333	100.333	175.667	263.667	1.75083
AK103902	DS	Tetrapyrrole methylase		Unknown		Unknown	Catalytic activity, transferase (diphthine synthase)	38	38	46.6667	48.6667	80.6667	96	1.65753
AK107982	Unknown			Unknown		Unknown	Unknown	97	80	48	89	117	94.6667	1.31461
AK067570	RNAh	RNA helicase		Unwiding nucleic acids		Unknown	Catalytic activity, hydrolase (helicase)	245.333	99.3333	94.3333	90.6667	252.667	369	2.78676
AK059951	IPP	Inorganic pyrophosphatase		Hydrolysis of pyrophosphate	Membrane/cytosol	Unknown (Cytoplasm/nucleus/mitochondria)	Catalytic activity, hydrolase (inorganic diphosphatase)	9.21913	13.4433	12.8921	8.96895	23.1489	11.578	2.58101
AK067748	MatE	Multi antimicrobial extrusion protein	Drug/sodium antiporters	Drug/sodium transport	Membrane	Unspecified (Endomembrane)	Transporter, drug	87.3333	94.3333	58.3333	124	245.667	300.667	1.98118
AK072704	ABL164Cp	ADP-ribosylation factor GTPase-activating protein	C2 calcium-dependent	GTPase activator	Membrane	Unspecified (Endomembrane)	Enzyme regulator	22.479	18.9034	12.6488	12.0644	28.6124	21.7087	2.37163
AK060007	HP	Haem peroxidase	Response to oxidative stress	Oxidation reduction	Membrane	Unspecified (Endomembrane)	Catalytic activity, oxidoreductase (peroxidase)	324.667	360.667	114.333	184	493.333	594.667	2.68116
AK061013	HP	Haem peroxidase		Oxidation reduction	Membrane	Unspecified (Endomembrane)	Catalytic activity, oxidoreductase (peroxidase)	329	219.667	97	175.667	409.667	344	2.33207
AK067262	AO	Copper amine oxidase		Oxidation reduction; oxidation of amines	Membrane	Unspecified (Endomembrane)	Catalytic activity, oxidoreductase (primary amine oxidase)	55.6667	52.3333	40.3333	34.6667	92	65.3333	2.65385
AK069925	CAAX	CAAX amino terminal protease		Proteolysis	Membrane	Unspecified (Endomembrane)	Anchoring proteins to membrane	419.333	265.667	210	177.333	411.333	450	2.31955
AK061438	RT2	Ribonuclease T2		RNA degradation	Membrane	Unspecified (Endomembrane)	Catalytic activity, hydrolase (ribonuclease)	4792.33	719.333	333	1120.33	15541.3	14156.7	13.8721
AK108780	CaLB	C2 calcium/lipid binding region	C2 calcium-dependent	Signal transduction, calcium	Membrane	Unspecified (Endomembrane)	Lipid binding	7.72838	25.4803	16.5002	7.10372	33.4283	50.4469	4.70575
AK063278	POEI	Pollen Ole e I allergen and extensin family protein precursor		Signal transduction, G protein	Membrane	Unspecified (Endomembrane)	Structural molecule	33	39.3333	36	44	101	98.3333	2.29545
AK070238	MatE	Multi antimicrobial extrusion protein	Drug/sodium antiporters	Drug/sodium transport	Membrane	Vacuole	Transporter, drug	20.0859	17.7038	10.0947	13.374	33.4283	21.5846	2.49949
AK065703	S/Ce	Sodium/calcium exchanger		Transporter	Membrane	Vacuole	Sodium/calcium exchanger	12.0437	19.2343	8.63525	27.9387	50.5877	34.8166	1.81067
AK066709	S/Ce	Sodium/calcium exchanger		Transporter	Membrane	Vacuole	Sodium/calcium exchanger	845	1264.33	233.667	2023	3553.33	2542	1.75647
						6
